# Supplementary material for: Investigation of an Alternative Marker for Hypermutability Evaluation in Different Tumors
Source: Genes (Basel). 2021 Jan 29;12(2):197. doi: 10.3390/genes12020197 (PMC7910966; doi:10.3390/genes12020197)
Supplement: Supplementary file 1 [file genes-12-00197-s001.zip]

Archive with 1 entries (1 files):
- genes-1055149-supplementary.xlsx
