# Supplementary material for: Investigation of an Alternative Marker for Hypermutability Evaluation in Different Tumors
Source: Genes (Basel). 2021 Jan 29;12(2):197. doi: 10.3390/genes12020197 (PMC7910966; doi:10.3390/genes12020197)
Supplement: Supplementary file 1 [file genes-12-00197-s001.zip › genes-1055149-supplementary.xlsx]

## Sheet: 工作表1
Supplementary material 1. The MSI and STR status in the 407 paired samples.
Sample ID	Tumor type	STR																							MSI
		CSF1PO	D12S391	D13S317	D16S539	D18S51	D19S433	D21S11	D2S1338	D3S1358	D5S818	D6S1043	D7S820	D8S1179	FGA	Penta D	Penta E	TH01	TPOX	vWA	STR alternations (%)	L (%)	Aadd (%)	Anew (%)	NR21	BAT26	NR27	BAT25	NR24	MONO27	Status
1	Breast cancer	S	S	S	S	S	S	S	S	S	S	S	S	S	S	S	S	S	S	S	0	0	0	0	S	S	S	S	S	S	MSS
2	Breast cancer	L	L	L	S	S	S	S	S	L	S	L	S	S	L	S	L	Aadd	L	L	0.526316	0.473684	0.0526316	0	S	S	S	S	S	S	MSS
3	Breast cancer	S	S	S	S	S	S	S	S	S	S	S	S	S	S	S	S	S	S	S	0	0	0	0	S	S	S	S	S	S	MSS
4	Breast cancer	S	S	S	S	S	S	S	S	S	S	S	S	S	S	S	S	S	S	S	0	0	0	0	S	S	S	S	S	S	MSS
5	Breast cancer	S	S	L	S	L	S	S	S	S	S	S	S	L	S	S	L	L	S	S	0.263158	0.263158	0	0	S	S	S	S	S	S	MSS
6	Breast cancer	S	S	S	L	S	S	S	L	S	S	S	S	S	S	S	S	S	S	S	0.105263	0.105263	0	0	S	S	S	S	S	S	MSS
7	Breast cancer	S	L	L	L	S	S	S	S	L	S	S	S	S	S	S	S	S	S	L	0.263158	0.263158	0	0	S	S	S	S	S	S	MSS
8	Breast cancer	S	S	S	S	S	S	S	S	S	S	S	S	S	S	S	L	S	S	S	0.0526316	0.0526316	0	0	S	S	S	S	S	S	MSS
9	Breast cancer	S	S	S	S	S	S	S	S	S	S	S	S	L	S	NA	S	S	S	S	0.0555556	0.0555556	0	0	S	S	S	S	S	S	MSS
10	Breast cancer	S	L	L	S	L	S	S	S	S	S	S	S	S	S	S	S	L	S	L	0.263158	0.263158	0	0	S	S	S	S	S	S	MSS
11	Breast cancer	S	S	S	S	S	S	S	S	S	S	S	S	S	S	S	S	S	S	S	0	0	0	0	S	S	S	S	S	S	MSS
12	Breast cancer	S	S	S	S	S	S	S	S	S	S	S	S	S	S	S	S	S	S	S	0	0	0	0	S	S	S	S	S	S	MSS
13	Breast cancer	S	S	S	S	S	S	S	S	S	S	S	S	S	S	S	S	S	S	S	0	0	0	0	S	S	S	S	S	S	MSS
14	Breast cancer	S	S	S	S	S	S	S	S	S	S	S	S	S	S	S	S	S	S	S	0	0	0	0	S	S	S	S	S	S	MSS
15	Breast cancer	S	S	S	S	S	S	S	S	S	S	S	S	S	S	S	S	S	S	S	0	0	0	0	S	S	S	S	S	S	MSS
16	Breast cancer	S	S	S	S	S	S	S	S	S	S	S	S	S	S	S	S	S	S	S	0	0	0	0	S	S	S	S	S	S	MSS
17	Breast cancer	S	S	S	S	S	S	S	S	S	S	S	S	S	S	S	S	S	S	S	0	0	0	0	S	S	S	S	S	S	MSS
18	Breast cancer	S	S	S	S	S	S	S	S	S	S	S	S	S	S	S	S	S	S	S	0	0	0	0	S	S	S	S	S	S	MSS
19	Breast cancer	S	S	S	S	S	S	S	S	S	S	S	S	S	S	S	S	S	S	S	0	0	0	0	S	S	S	S	S	S	MSS
20	Breast cancer	S	S	S	S	S	S	S	S	S	S	S	S	S	S	S	S	S	S	S	0	0	0	0	S	S	S	S	S	S	MSS
21	Breast cancer	S	S	S	S	S	S	S	S	S	S	S	S	S	S	S	S	S	S	S	0	0	0	0	S	S	S	S	S	S	MSS
22	Breast cancer	S	S	S	S	S	S	S	S	S	S	S	L	S	S	S	S	S	S	S	0.0526316	0.0526316	0	0	S	S	S	S	S	S	MSS
23	Breast cancer	S	S	S	S	S	S	S	S	S	S	S	S	S	S	S	S	S	S	S	0	0	0	0	S	S	S	S	S	S	MSS
24	Breast cancer	S	S	S	S	S	S	S	S	S	S	S	S	L	S	S	S	S	S	S	0.0526316	0.0526316	0	0	S	S	S	S	S	S	MSS
25	Breast cancer	S	S	S	S	S	S	S	S	S	S	S	S	S	S	S	L	S	S	S	0.0526316	0.0526316	0	0	S	S	S	S	S	S	MSS
26	Breast cancer	S	S	S	S	S	S	S	S	S	S	S	S	L	S	S	S	S	S	S	0.0526316	0.0526316	0	0	S	S	S	S	S	S	MSS
27	Breast cancer	S	S	S	S	S	S	S	S	S	S	S	S	S	S	S	S	S	S	S	0	0	0	0	S	S	S	S	S	S	MSS
28	Breast cancer	S	S	S	S	S	S	S	S	S	S	S	S	S	S	S	S	S	S	S	0	0	0	0	S	S	S	S	S	S	MSS
29	Breast cancer	S	S	S	L	S	S	S	S	S	S	S	S	S	S	S	S	S	S	S	0.0526316	0.0526316	0	0	S	S	S	S	S	S	MSS
30	Breast cancer	S	S	S	S	S	S	S	S	S	S	S	S	S	S	S	S	S	S	S	0	0	0	0	S	S	S	S	S	S	MSS
31	Breast cancer	S	S	S	L	S	S	S	S	S	S	S	S	S	S	S	S	S	S	S	0.0526316	0.0526316	0	0	S	S	S	S	S	S	MSS
32	Breast cancer	S	S	S	S	S	S	S	S	S	S	S	S	S	S	S	S	S	S	S	0	0	0	0	S	S	S	S	S	S	MSS
33	Breast cancer	S	S	S	S	S	S	S	S	S	S	S	S	S	S	S	S	S	S	S	0	0	0	0	S	S	S	S	S	S	MSS
34	Breast cancer	S	S	S	S	S	S	S	S	S	S	S	S	S	S	S	S	S	S	S	0	0	0	0	S	S	S	S	S	S	MSS
35	Breast cancer	S	S	S	S	S	S	S	S	S	S	S	S	S	S	S	S	S	S	S	0	0	0	0	S	S	S	S	S	S	MSS
36	Breast cancer	S	S	S	S	S	S	S	S	S	S	S	S	S	S	S	S	S	S	S	0	0	0	0	S	S	S	S	S	S	MSS
37	Hepatocellular carcinoma	S	S	L	S	S	S	S	S	L	S	L	S	S	L	S	S	L	S	S	0.263158	0.263158	0	0	S	S	S	S	S	S	MSS
38	Hepatocellular carcinoma	S	L	L	S	S	S	S	S	L	S	L	S	L	S	S	S	S	S	L	0.315789	0.315789	0	0	S	S	S	S	S	S	MSS
39	Hepatocellular carcinoma	L	S	L	L	S	S	S	S	S	S	L	S	S	L	S	Anew	S	S	S	0.315789	0.263158	0	0.0526316	S	S	S	S	S	S	MSS
40	Hepatocellular carcinoma	S	L	S	L	L	S	S	S	S	S	L	S	S	S	S	S	S	S	S	0.210526	0.210526	0	0	S	S	S	S	S	S	MSS
41	Hepatocellular carcinoma	S	S	L	S	L	S	S	L	S	S	S	S	S	L	S	S	S	S	L	0.263158	0.263158	0	0	S	S	S	S	S	S	MSS
42	Hepatocellular carcinoma	S	S	S	S	S	S	S	S	S	S	S	S	S	S	S	S	S	S	S	0	0	0	0	S	S	S	S	S	S	MSS
43	Hepatocellular carcinoma	S	S	S	S	S	S	S	S	S	S	S	S	S	S	S	S	S	S	S	0	0	0	0	S	S	S	S	S	S	MSS
44	Hepatocellular carcinoma	S	Aadd	L	S	S	S	S	S	S	S	L	S	S	Aadd	S	S	S	S	S	0.210526	0.105263	0.105263	0	S	S	S	S	S	S	MSS
45	Hepatocellular carcinoma	S	S	L	L	S	S	S	S	S	S	S	S	S	Anew	S	S	S	S	S	0.157895	0.105263	0	0.0526316	S	S	S	S	S	S	MSS
46	Hepatocellular carcinoma	S	S	S	L	S	S	S	S	S	S	S	S	S	L	S	S	S	S	S	0.105263	0.105263	0	0	S	S	S	S	S	S	MSS
47	Hepatocellular carcinoma	S	S	S	S	S	S	S	S	S	S	S	S	S	S	S	S	S	S	S	0	0	0	0	S	S	S	S	S	S	MSS
48	Hepatocellular carcinoma	S	S	S	S	S	S	S	S	S	S	S	S	Aadd	S	S	S	S	S	L	0.105263	0.0526316	0.0526316	0	S	S	S	S	S	S	MSS
49	Hepatocellular carcinoma	S	S	S	S	S	S	S	S	S	S	S	S	S	S	S	S	S	S	S	0	0	0	0	S	S	S	S	S	S	MSS
50	Hepatocellular carcinoma	S	S	S	S	S	S	S	S	S	S	S	S	S	S	S	S	S	S	S	0	0	0	0	S	S	S	S	S	S	MSS
51	Hepatocellular carcinoma	S	L	L	L	S	S	S	L	S	S	S	S	S	S	S	L	S	S	L	0.315789	0.315789	0	0	S	S	S	S	S	S	MSS
52	Hepatocellular carcinoma	S	S	S	S	S	S	S	S	S	S	S	S	S	S	S	S	S	S	S	0	0	0	0	S	S	S	S	S	S	MSS
53	Hepatocellular carcinoma	S	S	S	S	S	S	S	S	S	S	S	S	S	S	S	S	S	S	S	0	0	0	0	S	S	S	S	S	S	MSS
54	Hepatocellular carcinoma	S	S	S	S	S	S	L	S	S	S	S	S	L	S	L	S	S	S	S	0.157895	0.157895	0	0	S	S	S	S	S	S	MSS
55	Hepatocellular carcinoma	S	S	S	S	S	S	S	S	S	S	S	S	S	S	S	S	S	S	S	0	0	0	0	S	S	S	S	S	S	MSS
56	Hepatocellular carcinoma	S	S	S	S	S	S	S	S	S	S	S	S	S	S	S	S	S	S	S	0	0	0	0	S	S	S	S	S	S	MSS
57	Hepatocellular carcinoma	S	S	S	S	S	S	S	S	S	S	S	S	L	S	S	S	S	S	S	0.0526316	0.0526316	0	0	S	S	S	S	S	S	MSS
58	Hepatocellular carcinoma	S	S	L	L	S	S	S	S	S	S	S	S	L	L	S	S	S	L	S	0.263158	0.263158	0	0	S	S	S	S	S	S	MSS
59	Hepatocellular carcinoma	S	S	S	S	S	S	S	S	S	S	S	S	S	S	S	S	S	S	S	0	0	0	0	S	S	S	S	S	S	MSS
60	Hepatocellular carcinoma	S	S	L	S	S	S	S	S	S	S	L	S	S	S	S	S	S	S	S	0.105263	0.105263	0	0	S	S	S	S	S	S	MSS
61	Hepatocellular carcinoma	S	S	S	S	S	S	S	S	S	S	S	S	S	S	S	S	S	S	S	0	0	0	0	S	S	S	S	S	S	MSS
62	Hepatocellular carcinoma	S	S	S	S	S	S	S	S	S	S	L	S	S	S	S	S	S	S	S	0.0526316	0.0526316	0	0	S	S	S	S	S	S	MSS
63	Hepatocellular carcinoma	S	S	L	S	S	S	S	S	S	S	S	S	S	S	S	S	S	S	S	0.0526316	0.0526316	0	0	S	S	S	S	S	S	MSS
64	Hepatocellular carcinoma	S	S	S	S	S	S	S	S	L	S	L	S	S	S	S	S	S	S	S	0.105263	0.105263	0	0	S	S	S	S	S	S	MSS
65	Hepatocellular carcinoma	S	S	S	S	S	S	S	S	S	S	S	S	S	L	S	S	S	S	S	0.0526316	0.0526316	0	0	S	S	S	S	S	S	MSS
66	Hepatocellular carcinoma	S	S	L	L	S	S	S	S	S	S	S	S	S	L	S	S	S	S	S	0.157895	0.157895	0	0	S	S	S	S	S	S	MSS
67	Pancreatic cancer	S	S	S	S	S	S	S	S	S	S	S	S	S	S	S	S	S	S	S	0	0	0	0	S	S	S	S	S	S	MSS
68	Pancreatic cancer	S	L	S	S	S	S	S	S	S	S	NA	S	S	S	S	NA	S	S	S	0.0588235	0.0588235	0	0	S	S	S	S	S	S	MSS
69	Pancreatic cancer	S	S	S	S	S	S	S	S	S	S	NA	S	S	S	S	NA	S	S	S	0	0	0	0	S	S	S	S	S	S	MSS
70	Pancreatic cancer	S	S	S	S	L	S	S	S	Aadd	S	S	S	S	S	S	S	S	S	S	0.105263	0.0526316	0.0526316	0	S	S	S	S	S	S	MSS
71	Pancreatic cancer	S	S	S	S	S	S	S	S	S	S	S	S	S	S	S	S	S	S	S	0	0	0	0	S	S	S	S	S	S	MSS
72	Pancreatic cancer	L	S	S	S	S	S	L	S	S	L	S	S	S	L	S	S	L	S	S	0.263158	0.263158	0	0	S	S	S	S	S	S	MSS
73	Pancreatic cancer	L	L	L	S	L	L	L	L	S	L	L	S	Aadd	L	S	NA	S	S	L	0.666667	0.611111	0.0555556	0	S	S	S	S	S	S	MSS
74	Pancreatic cancer	S	L	S	L	L	S	S	S	L	L	S	L	L	S	L	L	S	S	L	0.526316	0.526316	0	0	S	S	S	S	S	S	MSS
75	Pancreatic cancer	S	S	S	S	S	S	S	S	S	S	S	S	S	S	S	S	S	S	S	0	0	0	0	S	S	S	S	S	S	MSS
76	Pancreatic cancer	S	S	S	S	S	S	S	S	S	S	L	S	S	S	S	S	S	S	Aadd	0.105263	0.0526316	0.0526316	0	S	S	S	S	S	S	MSS
77	Pancreatic cancer	NA	NA	S	S	NA	S	NA	S	S	S	NA	S	S	NA	NA	NA	S	S	S	0	0	0	0	S	S	S	S	S	S	MSS
78	Pancreatic cancer	NA	NA	S	S	NA	S	NA	S	S	S	NA	S	S	NA	NA	NA	S	S	S	0	0	0	0	S	S	S	S	S	S	MSS
79	Pancreatic cancer	NA	NA	NA	S	NA	S	NA	S	S	S	NA	S	S	NA	NA	NA	S	S	S	0	0	0	0	S	S	S	S	S	S	MSS
80	Pancreatic cancer	S	S	S	S	S	S	S	S	S	S	NA	S	S	S	L	S	S	S	S	0.0555556	0.0555556	0	0	S	S	S	S	S	S	MSS
81	Pancreatic cancer	S	S	S	S	S	S	S	S	S	S	S	S	S	S	S	L	S	S	S	0.0526316	0.0526316	0	0	S	S	S	S	S	S	MSS
82	Pancreatic cancer	S	NA	S	S	S	S	NA	S	S	S	NA	NA	S	NA	NA	NA	S	S	L	0.0833333	0.0833333	0	0	S	S	S	S	S	S	MSS
83	Pancreatic cancer	S	S	S	S	S	S	S	S	S	S	S	S	S	S	S	S	S	S	S	0	0	0	0	S	S	S	S	S	S	MSS
84	Pancreatic cancer	S	S	S	S	S	S	S	S	S	S	S	S	S	S	S	S	S	S	S	0	0	0	0	S	S	S	S	S	S	MSS
85	Pancreatic cancer	S	S	S	S	S	S	S	S	S	S	S	S	S	S	S	S	S	S	S	0	0	0	0	S	S	S	S	S	S	MSS
86	Pancreatic cancer	S	S	S	S	S	S	S	S	S	S	S	S	S	S	S	S	S	S	S	0	0	0	0	S	S	S	S	S	S	MSS
87	Pancreatic cancer	S	S	S	S	S	S	S	S	S	S	S	S	S	S	S	S	S	S	S	0	0	0	0	S	S	S	S	S	S	MSS
88	Pancreatic cancer	S	S	S	S	S	S	S	S	S	S	S	S	S	S	S	S	S	S	S	0	0	0	0	S	S	S	S	S	S	MSS
89	Pancreatic cancer	S	S	S	S	S	S	S	S	S	S	S	S	S	S	S	S	S	S	S	0	0	0	0	S	S	S	S	S	S	MSS
90	Pancreatic cancer	S	S	S	S	S	S	S	S	S	S	S	S	S	S	S	S	S	S	S	0	0	0	0	S	S	S	S	S	S	MSS
91	Pancreatic cancer	S	S	S	S	S	S	S	S	S	S	S	S	S	S	S	S	S	S	S	0	0	0	0	S	S	S	S	S	S	MSS
92	Pancreatic cancer	S	S	S	S	S	S	S	S	S	S	S	S	S	S	S	S	S	S	S	0	0	0	0	S	S	S	S	S	S	MSS
93	Pancreatic cancer	S	S	S	S	S	S	S	S	S	S	S	S	S	S	S	S	S	S	S	0	0	0	0	S	S	S	S	S	S	MSS
94	Pancreatic cancer	S	S	S	S	S	S	S	S	S	S	S	S	S	S	S	S	S	S	S	0	0	0	0	S	S	S	S	S	S	MSS
95	Pancreatic cancer	S	S	S	S	S	S	S	S	S	S	S	S	S	S	S	S	S	S	S	0	0	0	0	S	S	S	S	S	S	MSS
96	Pancreatic cancer	S	S	S	S	S	S	S	S	S	S	S	S	S	S	S	S	S	S	S	0	0	0	0	S	S	S	S	S	S	MSS
97	Pancreatic cancer	S	S	S	S	S	S	S	S	S	S	S	S	S	S	S	S	S	S	S	0	0	0	0	S	S	S	S	S	S	MSS
98	Pancreatic cancer	S	S	S	S	S	S	S	S	S	S	S	S	S	S	S	S	S	S	S	0	0	0	0	S	S	S	S	S	S	MSS
99	Pancreatic cancer	S	S	S	S	S	S	S	S	S	S	S	S	S	S	S	S	S	S	S	0	0	0	0	S	S	S	S	S	S	MSS
100	Pancreatic cancer	S	S	S	S	S	S	S	S	S	S	S	S	S	S	S	S	S	S	S	0	0	0	0	S	S	S	S	S	S	MSS
101	Pancreatic cancer	S	S	S	S	S	S	S	S	S	S	S	S	S	S	S	S	S	S	S	0	0	0	0	S	S	S	S	S	S	MSS
102	Colorectal Cancer	S	S	S	S	L	L	S	S	S	S	L	L	S	L	S	S	S	S	S	0.263158	0.263158	0	0	S	S	S	S	S	S	MSS
103	Colorectal Cancer	S	S	S	S	S	S	S	S	S	S	S	L	S	L	S	S	S	S	S	0.105263	0.105263	0	0	S	S	S	S	S	S	MSS
104	Colorectal Cancer	S	S	S	S	S	S	S	S	S	S	S	S	S	S	S	S	S	S	S	0	0	0	0	S	S	S	S	S	S	MSS
105	Colorectal Cancer	S	S	S	S	S	S	S	S	S	S	S	S	S	L	L	S	S	S	S	0.105263	0.105263	0	0	S	S	S	S	S	S	MSS
106	Colorectal Cancer	S	L	S	S	L	L	S	S	S	S	S	S	L	S	S	L	S	S	L	0.315789	0.315789	0	0	S	S	S	S	S	S	MSS
107	Colorectal Cancer	L	S	L	S	L	S	S	S	S	L	S	S	S	L	S	S	S	S	S	0.263158	0.263158	0	0	S	S	S	S	S	S	MSS
108	Colorectal Cancer	S	S	L	L	L	S	S	L	S	S	L	S	S	S	S	Aadd	S	S	L	0.368421	0.315789	0.0526316	0	S	S	S	S	S	S	MSS
109	Colorectal Cancer	S	S	S	S	S	S	S	S	S	S	L	S	S	S	S	S	S	S	S	0.0526316	0.0526316	0	0	S	S	S	S	S	S	MSS
110	Colorectal Cancer	S	S	S	S	L	S	S	S	S	L	S	S	S	S	S	L	S	S	S	0.157895	0.157895	0	0	S	S	S	S	S	S	MSS
111	Colorectal Cancer	S	S	S	S	Anew	S	S	S	S	S	S	S	S	L	S	S	S	S	L	0.157895	0.105263	0	0.0526316	S	S	S	S	S	S	MSS
112	Colorectal Cancer	S	S	S	S	L	S	S	S	S	S	S	S	S	L	L	L	S	S	L	0.263158	0.263158	0	0	S	S	S	S	S	S	MSS
113	Colorectal Cancer	L	S	S	S	L	S	L	S	S	L	S	S	S	S	L	S	S	S	S	0.263158	0.263158	0	0	S	S	S	S	S	S	MSS
114	Colorectal Cancer	S	L	S	S	L	S	S	S	S	S	S	S	S	L	S	S	S	S	S	0.157895	0.157895	0	0	S	S	S	S	S	S	MSS
115	Colorectal Cancer	S	S	L	S	S	S	S	S	S	S	S	S	S	S	S	S	S	S	S	0.0526316	0.0526316	0	0	S	S	S	S	S	S	MSS
116	Colorectal Cancer	L	S	L	S	S	S	S	S	S	L	L	S	S	S	L	S	S	S	NA	0.277778	0.277778	0	0	S	S	S	S	S	S	MSS
117	Colorectal Cancer	L	S	S	L	L	S	S	L	S	S	L	L	S	L	S	S	S	S	S	0.368421	0.368421	0	0	S	S	S	S	S	S	MSS
118	Colorectal Cancer	S	S	S	S	L	S	S	S	S	S	S	S	L	S	S	S	S	S	S	0.105263	0.105263	0	0	S	S	S	S	S	S	MSS
119	Colorectal Cancer	S	S	Anew	S	S	S	Aadd	S	S	S	S	S	S	S	S	L	S	S	S	0.157895	0.0526316	0.0526316	0.0526316	S	S	S	S	S	S	MSS
120	Colorectal Cancer	L	L	S	S	L	S	S	S	S	S	S	S	L	S	S	S	S	S	S	0.210526	0.210526	0	0	S	S	S	S	S	S	MSS
121	Colorectal Cancer	S	S	S	L	L	S	S	S	S	S	S	S	L	S	S	Aadd	S	S	S	0.210526	0.157895	0.0526316	0	S	S	S	S	S	S	MSS
122	Colorectal Cancer	S	S	S	S	S	S	S	L	S	S	S	S	S	L	L	S	S	S	S	0.157895	0.157895	0	0	S	S	S	S	S	S	MSS
123	Colorectal Cancer	Anew	S	L	S	S	L	S	S	S	Aadd	S	S	S	L	L	L	S	S	S	0.368421	0.263158	0.0526316	0.0526316	S	S	S	S	S	S	MSS
124	Colorectal Cancer	L	S	S	S	S	S	S	S	S	S	S	S	S	S	L	S	S	S	S	0.105263	0.105263	0	0	S	S	S	S	S	S	MSS
125	Colorectal Cancer	S	S	S	S	S	S	S	S	S	S	S	S	S	S	S	S	S	S	S	0	0	0	0	S	S	S	S	S	S	MSS
126	Colorectal Cancer	S	L	S	S	L	S	L	S	S	S	S	S	S	S	S	L	S	S	L	0.263158	0.263158	0	0	S	S	S	S	S	S	MSS
127	Colorectal Cancer	S	S	S	S	S	S	S	S	S	S	S	S	S	S	S	S	S	S	S	0	0	0	0	S	S	S	S	S	S	MSS
128	Colorectal Cancer	S	S	S	L	L	S	S	S	S	S	S	S	S	S	S	S	S	S	S	0.105263	0.105263	0	0	S	S	S	S	S	S	MSS
129	Colorectal Cancer	S	S	S	S	L	S	S	S	L	S	S	S	S	S	S	S	S	S	S	0.105263	0.105263	0	0	S	S	S	S	S	S	MSS
130	Colorectal Cancer	S	S	S	S	L	S	L	S	S	S	S	S	S	S	S	S	S	S	S	0.105263	0.105263	0	0	S	S	S	S	S	S	MSS
131	Colorectal Cancer	L	S	S	S	S	S	S	S	S	S	S	S	S	S	S	S	S	L	S	0.105263	0.105263	0	0	S	S	S	S	S	S	MSS
132	Colorectal Cancer	S	S	S	L	L	S	S	S	S	S	L	S	S	L	S	S	S	S	S	0.210526	0.210526	0	0	S	S	S	S	S	S	MSS
133	Colorectal Cancer	S	S	S	S	S	S	Aadd	S	S	S	S	S	S	S	S	S	L	S	L	0.157895	0.105263	0.0526316	0	S	S	S	S	S	S	MSS
134	Colorectal Cancer	S	S	S	S	S	S	S	S	S	S	S	S	S	S	S	S	S	S	S	0	0	0	0	S	S	S	S	S	S	MSS
135	Colorectal Cancer	S	L	S	S	S	S	L	S	S	S	S	S	S	S	S	L	S	S	S	0.157895	0.157895	0	0	S	S	S	S	S	S	MSS
136	Colorectal Cancer	S	S	S	L	L	L	S	L	S	S	S	S	S	S	S	S	S	S	L	0.263158	0.263158	0	0	S	S	S	S	S	S	MSS
137	Colorectal Cancer	L	S	S	S	L	S	S	L	S	S	L	S	S	S	S	S	L	L	S	0.315789	0.315789	0	0	S	S	S	S	S	S	MSS
138	Colorectal Cancer	Aadd	Anew	S	Aadd	Aadd	Aadd	Aadd	Aadd	L	Aadd	Aadd	S	Aadd	Aadd	S	Aadd	Aadd	Aadd	Aadd	0.842105	0.0526316	0.736842	0.0526316	I	I	I	I	I	I	MSI-H
139	Colorectal Cancer	S	S	S	S	S	S	S	Anew	S	L	S	S	L	S	S	L	L	S	Anew	0.315789	0.210526	0	0.105263	S	S	S	S	S	S	MSS
140	Colorectal Cancer	S	S	S	S	S	S	S	S	S	S	S	S	S	S	S	S	S	S	S	0	0	0	0	S	S	S	S	S	S	MSS
141	Colorectal Cancer	S	S	S	S	L	S	S	S	S	L	S	Anew	L	S	S	L	S	S	S	0.263158	0.210526	0	0.0526316	S	S	S	S	S	S	MSS
142	Colorectal Cancer	S	S	S	S	L	S	S	S	S	S	S	S	L	L	L	L	L	S	S	0.315789	0.315789	0	0	S	S	S	S	S	S	MSS
143	Colorectal Cancer	L	S	L	S	L	S	S	S	S	L	S	S	S	Anew	S	S	S	S	S	0.263158	0.210526	0	0.0526316	S	S	S	S	S	S	MSS
144	Colorectal Cancer	S	S	NA	S	L	S	S	S	S	L	L	S	S	L	L	S	S	S	S	0.277778	0.277778	0	0	S	S	S	S	S	S	MSS
145	Colorectal Cancer	S	L	S	S	S	S	S	S	S	S	S	S	L	L	S	S	S	S	L	0.210526	0.210526	0	0	S	S	S	S	S	S	MSS
146	Colorectal Cancer	S	S	S	S	L	S	L	L	S	S	S	S	S	L	L	L	S	L	S	0.368421	0.368421	0	0	S	S	S	S	S	S	MSS
147	Colorectal Cancer	L	S	S	L	L	S	S	S	S	L	S	L	L	S	L	L	L	S	S	0.473684	0.473684	0	0	S	S	S	S	S	S	MSS
148	Colorectal Cancer	S	L	S	L	L	L	S	L	S	L	S	L	S	S	S	Anew	S	S	S	0.421053	0.368421	0	0.0526316	S	S	S	S	S	S	MSS
149	Colorectal Cancer	S	S	L	S	Anew	S	S	S	S	S	S	S	S	S	S	L	S	S	NA	0.166667	0.111111	0	0.0555556	S	S	S	S	S	S	MSS
150	Colorectal Cancer	L	S	S	S	S	S	L	S	S	S	L	S	S	S	L	Anew	S	S	S	0.263158	0.210526	0	0.0526316	S	S	S	S	S	S	MSS
151	Colorectal Cancer	S	S	S	S	S	S	S	S	S	S	S	S	S	S	S	S	S	S	S	0	0	0	0	S	S	S	S	S	S	MSS
152	Colorectal Cancer	S	L	L	S	L	S	L	L	S	S	L	L	S	S	S	S	L	S	S	0.421053	0.421053	0	0	S	S	S	S	S	S	MSS
153	Colorectal Cancer	L	S	S	S	L	Anew	S	L	S	S	L	S	L	S	S	L	S	L	Anew	0.473684	0.368421	0	0.105263	S	S	S	S	S	S	MSS
154	Colorectal Cancer	S	Anew	S	S	L	Anew	S	S	L	Aadd	L	S	S	S	S	L	Anew	S	L	0.473684	0.263158	0.0526316	0.157895	S	S	S	S	S	S	MSS
155	Colorectal Cancer	S	S	S	S	S	S	S	S	S	S	S	S	S	S	S	L	S	S	S	0.0526316	0.0526316	0	0	S	S	S	S	S	S	MSS
156	Colorectal Cancer	L	S	S	S	L	S	S	S	S	L	S	S	S	S	S	S	S	S	S	0.157895	0.157895	0	0	S	S	S	S	S	S	MSS
157	Colorectal Cancer	S	S	S	S	L	Anew	L	L	S	S	S	S	S	L	L	S	L	S	S	0.368421	0.315789	0	0.0526316	S	S	S	S	S	S	MSS
158	Colorectal Cancer	L	S	S	S	L	S	S	S	S	S	S	S	S	S	S	S	S	S	S	0.105263	0.105263	0	0	S	S	S	S	S	S	MSS
159	Colorectal Cancer	S	S	S	S	S	S	S	S	S	S	S	S	S	S	S	S	S	S	S	0	0	0	0	S	S	S	S	S	S	MSS
160	Colorectal Cancer	S	S	L	S	L	S	S	S	S	S	S	S	S	Anew	S	L	S	S	L	0.263158	0.210526	0	0.0526316	S	S	S	S	S	S	MSS
161	Colorectal Cancer	S	S	S	S	L	S	S	S	S	S	S	S	S	S	S	S	Anew	S	S	0.105263	0.0526316	0	0.0526316	S	S	S	S	S	S	MSS
162	Colorectal Cancer	S	S	S	S	S	S	S	S	S	S	S	S	S	S	S	S	S	S	S	0	0	0	0	S	S	S	S	S	S	MSS
163	Colorectal Cancer	S	S	S	S	S	S	S	S	S	S	S	S	S	S	S	S	S	S	S	0	0	0	0	S	S	S	S	S	S	MSS
164	Colorectal Cancer	S	S	S	S	S	S	S	S	S	S	S	S	S	S	S	S	S	S	S	0	0	0	0	S	S	S	S	S	S	MSS
165	Colorectal Cancer	S	S	S	S	S	S	S	S	L	L	S	S	S	S	L	S	S	S	S	0.157895	0.157895	0	0	S	S	S	S	S	S	MSS
166	Colorectal Cancer	Aadd	S	S	S	Aadd	Aadd	Aadd	S	Aadd	Aadd	S	Aadd	Aadd	S	Aadd	Aadd	S	S	NA	0.555556	0	0.555556	0	I	I	I	I	S	I	MSI-H
167	Colorectal Cancer	L	S	S	S	S	L	S	S	S	L	S	S	L	S	L	S	S	S	S	0.263158	0.263158	0	0	S	S	S	S	S	S	MSS
168	Colorectal Cancer	L	S	S	S	L	S	L	S	S	L	S	S	L	S	S	S	S	S	NA	0.277778	0.277778	0	0	S	S	S	S	S	S	MSS
169	Colorectal Cancer	S	S	S	S	S	S	S	L	S	S	S	S	S	S	S	L	L	L	NA	0.222222	0.222222	0	0	S	S	S	S	S	S	MSS
170	Colorectal Cancer	S	S	S	S	S	S	S	S	S	S	S	S	S	S	S	S	S	S	NA	0	0	0	0	S	S	S	S	S	S	MSS
171	Colorectal Cancer	L	S	S	S	L	S	S	S	S	L	S	S	S	L	S	S	L	S	NA	0.277778	0.277778	0	0	S	S	S	S	S	S	MSS
172	Colorectal Cancer	S	S	S	S	S	S	S	S	S	S	S	S	S	S	S	S	S	S	L	0.0526316	0.0526316	0	0	S	S	S	S	S	S	MSS
173	Colorectal Cancer	S	S	L	S	L	S	S	S	S	S	S	S	S	S	S	L	S	S	S	0.157895	0.157895	0	0	S	S	S	S	S	S	MSS
174	Colorectal Cancer	S	S	S	S	S	S	L	S	S	S	S	S	S	S	L	L	S	S	S	0.157895	0.157895	0	0	S	S	S	S	S	S	MSS
175	Colorectal Cancer	L	Anew	S	S	L	S	S	S	S	L	S	S	S	S	S	L	S	S	S	0.263158	0.210526	0	0.0526316	S	S	S	S	S	S	MSS
176	Colorectal Cancer	S	S	S	S	L	S	S	S	S	S	S	S	S	S	S	S	S	S	S	0.0526316	0.0526316	0	0	S	S	S	S	S	S	MSS
177	Colorectal Cancer	L	S	S	S	S	L	S	S	S	L	L	L	S	S	S	L	S	S	S	0.315789	0.315789	0	0	S	S	S	S	S	S	MSS
178	Colorectal Cancer	S	S	S	S	S	S	S	S	S	S	S	S	S	S	S	S	S	S	S	0	0	0	0	S	S	S	S	S	S	MSS
179	Colorectal Cancer	L	S	S	S	L	S	S	S	L	L	S	S	S	L	S	S	S	S	S	0.263158	0.263158	0	0	S	S	S	S	S	S	MSS
180	Colorectal Cancer	S	S	Aadd	S	Aadd	Aadd	Aadd	S	Aadd	Aadd	S	Aadd	L	Aadd	Aadd	S	L	Aadd	Aadd	0.684211	0.105263	0.578947	0	I	I	I	I	I	I	MSI-H
181	Colorectal Cancer	S	S	S	S	S	S	S	S	S	S	S	S	S	S	S	S	S	S	S	0	0	0	0	S	S	S	S	S	S	MSS
182	Colorectal Cancer	S	S	L	S	S	S	S	S	S	L	S	S	S	S	S	S	S	S	S	0.105263	0.105263	0	0	S	S	S	S	S	S	MSS
183	Colorectal Cancer	S	S	S	S	S	S	S	S	S	S	S	S	S	S	S	S	S	S	S	0	0	0	0	S	S	S	S	S	S	MSS
184	Colorectal Cancer	S	S	S	S	S	S	S	S	S	S	S	S	S	L	S	S	S	S	S	0.0526316	0.0526316	0	0	S	S	S	S	S	S	MSS
185	Colorectal Cancer	L	S	S	S	S	S	S	S	S	L	S	S	S	S	S	S	S	S	S	0.105263	0.105263	0	0	S	S	S	S	S	S	MSS
186	Colorectal Cancer	S	S	S	S	S	S	S	S	S	S	S	S	S	S	S	S	S	S	S	0	0	0	0	S	S	S	S	S	S	MSS
187	Colorectal Cancer	S	L	S	S	L	S	S	S	S	S	S	S	S	S	S	S	S	S	L	0.157895	0.157895	0	0	S	S	S	S	S	S	MSS
188	Colorectal Cancer	S	S	S	S	S	S	S	S	S	S	S	S	S	S	S	S	S	S	S	0	0	0	0	S	S	S	S	S	S	MSS
189	Colorectal Cancer	S	S	S	S	S	S	S	S	S	S	S	S	S	S	S	S	S	S	S	0	0	0	0	S	S	S	S	S	S	MSS
190	Colorectal Cancer	S	L	S	S	L	S	S	S	S	S	S	S	S	S	S	S	S	S	Anew	0.157895	0.105263	0	0.0526316	S	S	S	S	S	S	MSS
191	Colorectal Cancer	S	S	S	S	S	S	S	L	S	S	S	S	S	S	S	S	S	L	S	0.105263	0.105263	0	0	S	S	S	S	S	S	MSS
192	Colorectal Cancer	L	L	S	S	L	S	S	S	S	L	S	S	S	Aadd	L	S	S	S	S	0.315789	0.263158	0.0526316	0	S	S	S	S	S	S	MSS
193	Colorectal Cancer	S	S	S	S	S	L	S	S	S	S	S	L	L	S	S	S	S	S	S	0.157895	0.157895	0	0	S	S	S	S	S	S	MSS
194	Colorectal Cancer	S	S	S	S	L	S	Aadd	L	S	L	Aadd	S	S	S	S	NA	S	S	S	0.277778	0.166667	0.111111	0	S	S	S	S	S	S	MSS
195	Colorectal Cancer	S	S	S	S	L	S	L	S	S	Aadd	S	S	S	L	L	S	S	S	NA	0.277778	0.222222	0.0555556	0	S	S	S	S	S	S	MSS
196	Colorectal Cancer	S	L	L	S	Aadd	L	S	S	S	S	S	S	S	S	S	Anew	S	S	NA	0.277778	0.166667	0.0555556	0.0555556	S	S	S	S	S	S	MSS
197	Colorectal Cancer	S	S	S	S	S	S	S	S	S	S	S	S	S	S	S	S	S	S	S	0	0	0	0	S	S	S	S	S	S	MSS
198	Colorectal Cancer	S	S	S	S	S	S	S	S	S	S	S	S	S	S	S	S	S	S	S	0	0	0	0	S	S	S	S	S	S	MSS
199	Colorectal Cancer	S	S	S	S	L	S	L	S	S	S	S	S	S	L	S	L	S	S	S	0.210526	0.210526	0	0	S	S	S	S	S	S	MSS
200	Colorectal Cancer	L	S	S	S	S	S	S	S	L	L	S	L	S	L	S	L	S	S	S	0.315789	0.315789	0	0	S	S	S	I	S	S	MSI-L
201	Colorectal Cancer	L	S	L	S	S	S	S	S	L	L	S	S	S	S	S	S	S	S	S	0.210526	0.210526	0	0	S	S	S	S	S	S	MSS
202	Colorectal Cancer	S	S	S	S	S	S	S	S	S	S	S	S	S	S	S	S	S	S	S	0	0	0	0	S	S	S	S	S	S	MSS
203	Colorectal Cancer	S	S	S	S	S	S	S	S	S	S	S	S	S	S	S	S	S	S	S	0	0	0	0	S	S	S	S	S	S	MSS
204	Colorectal Cancer	S	S	S	S	S	S	S	S	S	S	S	S	S	S	S	S	S	S	S	0	0	0	0	S	S	S	S	S	S	MSS
205	Colorectal Cancer	S	S	S	S	S	S	S	S	S	S	S	S	S	S	S	S	S	S	S	0	0	0	0	S	S	S	S	S	S	MSS
206	Colorectal Cancer	S	S	S	S	S	S	S	S	S	S	S	S	S	S	S	S	S	S	S	0	0	0	0	S	S	S	S	S	S	MSS
207	Colorectal Cancer	S	S	S	S	S	S	S	S	S	S	S	S	S	S	S	S	S	S	S	0	0	0	0	S	S	S	S	S	S	MSS
208	Colorectal Cancer	S	S	L	S	S	S	S	S	L	S	S	S	Anew	S	S	S	S	S	S	0.157895	0.105263	0	0.0526316	S	S	S	S	S	S	MSS
209	Colorectal Cancer	S	S	S	S	S	S	S	S	S	S	S	S	S	S	S	S	S	S	S	0	0	0	0	S	S	S	S	S	S	MSS
210	Colorectal Cancer	S	S	S	S	S	S	S	S	S	S	S	S	Anew	S	S	S	S	S	S	0.0526316	0	0	0.0526316	S	S	S	S	S	S	MSS
211	Colorectal Cancer	S	S	S	S	S	S	S	S	S	S	S	S	S	S	S	S	S	S	S	0	0	0	0	S	S	S	S	S	S	MSS
212	Colorectal Cancer	S	S	S	S	S	S	S	S	S	S	S	S	S	S	S	S	S	S	S	0	0	0	0	S	S	S	S	S	S	MSS
213	Colorectal Cancer	L	S	S	S	S	S	S	S	S	S	S	S	S	S	S	S	S	S	S	0.0526316	0.0526316	0	0	S	S	S	S	S	S	MSS
214	Colorectal Cancer	S	Aadd	S	S	Aadd	Aadd	S	Aadd	Aadd	Aadd	S	Aadd	Aadd	Aadd	S	L	S	S	S	0.526316	0.0526316	0.473684	0	I	I	I	I	I	S	MSI-H
215	Colorectal Cancer	S	S	S	S	S	S	S	S	S	S	L	S	S	S	S	S	S	S	S	0.0526316	0.0526316	0	0	S	S	S	S	S	S	MSS
216	Colorectal Cancer	S	S	S	S	S	S	S	S	S	S	S	S	S	S	S	S	S	S	S	0	0	0	0	S	S	S	S	S	S	MSS
217	Colorectal Cancer	S	S	S	S	S	S	S	S	S	S	S	S	S	S	S	S	S	S	S	0	0	0	0	S	S	S	S	S	S	MSS
218	Colorectal Cancer	S	S	S	S	S	S	S	S	S	S	S	S	S	S	S	S	S	S	S	0	0	0	0	S	S	S	S	S	S	MSS
219	Colorectal Cancer	S	S	S	S	S	S	S	S	S	S	S	S	S	S	S	S	S	S	S	0	0	0	0	S	S	S	S	S	S	MSS
220	Colorectal Cancer	S	Aadd	Anew	Aadd	Aadd	Aadd	Aadd	Aadd	Aadd	Aadd	Anew	S	Aadd	Aadd	S	Anew	S	Anew	Aadd	0.789474	0	0.578947	0.210526	I	I	I	I	I	I	MSI-H
221	Colorectal Cancer	S	S	S	S	S	S	S	S	S	S	S	S	S	S	S	S	S	S	S	0	0	0	0	S	S	S	S	S	S	MSS
222	Colorectal Cancer	S	S	S	S	S	S	S	S	S	S	S	S	S	S	S	S	S	S	S	0	0	0	0	S	S	S	S	S	S	MSS
223	Colorectal Cancer	S	S	S	S	S	S	S	S	S	S	S	S	S	S	S	S	S	S	S	0	0	0	0	S	S	S	S	S	S	MSS
224	Colorectal Cancer	L	L	S	L	L	S	S	S	S	S	S	S	S	L	S	L	S	S	L	0.368421	0.368421	0	0	S	S	S	S	S	S	MSS
225	Colorectal Cancer	S	S	S	S	S	Aadd	S	S	S	S	S	S	S	S	S	S	S	S	S	0.0526316	0	0.0526316	0	s	s	s	s	s	s	MSS
226	Colorectal Cancer	S	S	S	S	S	S	S	S	S	S	S	S	S	S	S	S	S	S	S	0	0	0	0	s	s	s	s	s	s	MSS
227	Colorectal Cancer	S	S	S	S	S	S	S	S	S	S	S	S	S	S	S	S	S	S	S	0	0	0	0	s	s	s	s	s	s	MSS
228	Colorectal Cancer	S	S	S	S	S	S	S	S	S	S	S	S	S	S	S	S	S	S	S	0	0	0	0	s	s	s	s	s	s	MSS
229	Colorectal Cancer	S	S	S	S	S	S	S	S	S	S	S	S	S	S	S	S	S	S	S	0	0	0	0	S	S	S	S	S	S	MSS
230	Colorectal Cancer	Aadd	S	S	Aadd	Aadd	Aadd	S	S	S	S	S	S	Aadd	Aadd	S	S	S	Aadd	Aadd	0.421053	0	0.421053	0	S	i	I	I	I	S	MSI-H
231	Gastric Carcinoma	S	S	L	S	S	S	S	S	S	S	L	S	S	S	L	S	S	S	S	0.157895	0.157895	0	0	S	S	S	S	S	S	MSS
232	Gastric Carcinoma	S	S	S	S	S	S	S	S	S	S	S	S	S	S	S	L	S	S	S	0.0526316	0.0526316	0	0	S	S	S	S	S	S	MSS
233	Gastric Carcinoma	S	S	S	S	S	S	S	S	S	S	S	S	S	S	S	L	S	S	S	0.0526316	0.0526316	0	0	S	S	S	S	S	S	MSS
234	Gastric Carcinoma	L	S	S	S	S	S	S	S	S	S	S	S	S	S	S	S	S	S	S	0.0526316	0.0526316	0	0	S	S	S	S	S	S	MSS
235	Gastric Carcinoma	S	S	S	S	S	L	S	S	S	S	S	S	S	S	S	S	S	S	S	0.0526316	0.0526316	0	0	S	S	S	S	S	S	MSS
236	Gastric Carcinoma	S	S	S	S	L	S	S	S	S	S	L	S	S	S	S	S	S	S	S	0.105263	0.105263	0	0	S	S	S	S	S	S	MSS
237	Gastric Carcinoma	Aadd	S	S	Aadd	Aadd	Aadd	Aadd	S	S	Anew	Aadd	Aadd	L	Anew	Aadd	Aadd	L	Aadd	Aadd	0.789474	0.105263	0.578947	0.105263	I	I	I	I	I	I	MSI-H
238	Gastric Carcinoma	S	S	L	S	L	L	S	L	L	L	S	S	S	S	S	S	S	S	NA	0.333333	0.333333	0	0	S	S	S	S	S	S	MSS
239	Gastric Carcinoma	S	S	S	S	S	S	S	S	S	S	S	S	S	S	S	S	S	S	Anew	0.0526316	0	0	0.0526316	S	S	S	S	S	S	MSS
240	Gastric Carcinoma	L	L	S	S	L	S	S	S	S	L	S	S	S	L	S	S	S	S	L	0.315789	0.315789	0	0	S	S	S	S	S	S	MSS
241	Gastric Carcinoma	S	S	S	S	S	S	S	S	S	S	S	S	S	S	S	S	S	S	S	0	0	0	0	S	S	S	S	S	S	MSS
242	Gastric Carcinoma	S	S	S	S	S	S	S	S	S	S	S	S	S	S	NA	S	S	S	S	0	0	0	0	S	S	S	S	S	S	MSS
243	Gastric Carcinoma	S	L	S	S	S	S	L	S	S	S	S	L	S	S	L	S	L	S	L	0.315789	0.315789	0	0	S	S	S	S	S	S	MSS
244	Gastric Carcinoma	S	S	Aadd	S	Aadd	S	S	S	Aadd	Aadd	S	Aadd	S	S	S	S	S	S	S	0.263158	0	0.263158	0	S	S	S	I	S	I	MSI-H
245	Gastric Carcinoma	S	L	S	S	L	S	S	L	S	S	S	S	L	L	S	L	L	L	L	0.473684	0.473684	0	0	S	S	S	S	S	S	MSI-L
246	Gastric Carcinoma	S	L	S	S	S	S	S	S	S	S	S	S	L	S	S	S	S	S	L	0.157895	0.157895	0	0	S	S	S	S	S	S	MSS
247	Gastric Carcinoma	L	S	S	S	Aadd	Aadd	S	S	Aadd	S	Aadd	S	Aadd	Aadd	S	S	S	S	S	0.368421	0.0526316	0.315789	0	I	I	I	I	I	I	MSI-H
248	Gastric Carcinoma	S	S	S	S	S	S	S	S	S	S	S	S	S	S	S	S	S	S	S	0	0	0	0	S	S	S	S	S	S	MSS
249	Gastric Carcinoma	L	S	S	S	L	S	S	L	S	S	L	S	S	S	S	L	S	S	S	0.263158	0.263158	0	0	S	S	S	S	S	S	MSS
250	Gastric Carcinoma	S	S	S	S	S	S	S	S	S	S	S	S	S	S	S	S	S	S	S	0	0	0	0	S	S	S	S	S	S	MSS
251	Gastric Carcinoma	S	S	S	S	S	S	S	S	S	S	S	S	S	S	S	S	S	S	S	0	0	0	0	S	S	S	S	S	S	MSS
252	Gastric Carcinoma	S	S	S	S	S	S	S	S	S	S	S	S	L	S	S	S	S	S	S	0.0526316	0.0526316	0	0	S	S	S	S	S	S	MSS
253	Gastric Carcinoma	S	S	S	S	S	S	S	S	S	S	S	S	S	S	S	S	S	S	S	0	0	0	0	S	S	S	S	S	S	MSS
254	Gastric Carcinoma	S	S	S	S	S	S	S	S	S	S	S	S	S	S	S	S	S	S	S	0	0	0	0	S	S	S	S	S	S	MSS
255	Gastric Carcinoma	S	S	S	S	S	S	S	S	S	S	S	S	S	S	S	S	S	S	S	0	0	0	0	S	S	S	S	S	S	MSS
256	Gastric Carcinoma	S	S	S	S	S	S	S	L	S	S	S	S	S	L	L	S	S	S	S	0.157895	0.157895	0	0	S	S	S	S	S	S	MSS
257	Gastric Carcinoma	S	S	S	S	S	S	S	S	S	S	L	S	S	S	S	S	L	S	NA	0.111111	0.111111	0	0	S	S	S	S	S	S	MSS
258	Gastric Carcinoma	S	S	S	S	S	L	S	S	S	S	L	S	S	S	S	S	S	S	S	0.105263	0.105263	0	0	S	S	S	S	S	S	MSS
259	Gastric Carcinoma	S	S	S	S	S	S	S	S	S	S	S	S	S	S	L	S	S	S	S	0.0526316	0.0526316	0	0	S	S	S	S	S	S	MSS
260	Gastric Carcinoma	L	L	S	L	S	S	S	L	S	L	S	L	L	S	L	L	S	S	S	0.473684	0.473684	0	0	S	S	S	S	S	S	MSS
261	Gastric Carcinoma	S	S	S	S	S	S	S	S	S	S	S	S	S	S	S	S	S	S	S	0	0	0	0	S	S	S	S	S	S	MSS
262	Gastric Carcinoma	L	L	S	S	L	S	S	L	S	S	S	L	S	S	S	S	S	S	S	0.263158	0.263158	0	0	S	S	S	S	S	S	MSS
263	Gastric Carcinoma	L	L	S	L	S	S	S	L	S	L	S	S	S	L	S	S	S	L	L	0.421053	0.421053	0	0	S	S	S	S	S	S	MSS
264	Gastric Carcinoma	S	S	S	S	S	S	S	S	S	S	S	S	S	S	S	S	S	S	L	0.0526316	0.0526316	0	0	S	S	S	S	S	S	MSS
265	Gastric Carcinoma	L	L	S	S	L	S	S	S	S	S	S	L	S	L	S	L	S	L	L	0.421053	0.421053	0	0	S	S	S	S	S	S	MSS
266	Gastric Carcinoma	S	S	S	S	S	S	S	S	S	S	S	S	S	S	S	S	S	S	S	0	0	0	0	S	S	S	S	S	S	MSS
267	Gastric Carcinoma	S	S	S	S	S	S	S	S	S	S	S	S	S	S	S	S	S	S	S	0	0	0	0	S	S	S	S	S	S	MSS
268	Gastric Carcinoma	S	S	S	L	S	S	S	S	S	S	S	S	S	S	S	S	S	S	S	0.0526316	0.0526316	0	0	S	S	S	S	S	S	MSS
269	Gastric Carcinoma	L	L	S	S	S	S	S	S	S	S	S	S	S	L	L	L	S	S	L	0.315789	0.315789	0	0	S	S	S	S	S	S	MSS
270	Gastric Carcinoma	S	S	S	S	S	S	S	S	S	S	S	S	S	S	S	S	S	S	S	0	0	0	0	S	S	S	S	S	S	MSS
271	Gastric Carcinoma	S	S	S	S	L	S	S	S	S	S	L	S	L	L	S	L	S	S	S	0.263158	0.263158	0	0	S	S	S	S	S	S	MSS
272	Gastric Carcinoma	Aadd	Aadd	Aadd	Aadd	Aadd	S	Aadd	Aadd	L	S	Aadd	S	Aadd	Aadd	Aadd	Aadd	S	S	Aadd	0.736842	0.0526316	0.684211	0	I	I	I	I	I	I	MSI-H
273	Gastric Carcinoma	S	S	S	S	S	S	S	S	S	S	L	S	S	NA	S	NA	S	S	S	0.0588235	0.0588235	0	0	S	S	S	S	S	S	MSS
274	Gastric Carcinoma	L	S	S	S	L	S	S	S	S	L	S	S	L	L	L	L	S	S	S	0.368421	0.368421	0	0	S	S	S	S	S	S	MSS
275	Gastric Carcinoma	S	S	S	S	S	S	S	S	S	S	S	S	S	S	S	S	S	S	NA	0	0	0	0	S	S	S	S	S	S	MSS
276	Gastric Carcinoma	S	S	S	L	S	S	L	L	L	S	S	S	S	L	S	L	S	S	NA	0.333333	0.333333	0	0	S	S	S	S	S	S	MSS
277	Gastric Carcinoma	S	L	S	S	S	S	L	S	S	S	S	S	S	S	S	S	S	S	NA	0.111111	0.111111	0	0	S	S	S	S	S	S	MSS
278	Gastric Carcinoma	S	S	S	S	S	S	S	S	S	S	S	S	S	S	S	S	S	S	NA	0	0	0	0	S	S	S	S	S	S	MSS
279	Gastric Carcinoma	S	S	S	S	NA	Anew	S	S	S	S	S	S	S	NA	S	S	S	S	S	0.0588235	0	0	0.0588235	S	S	S	S	S	S	MSS
280	Gastric Carcinoma	S	S	S	S	S	S	S	S	Aadd	S	S	S	S	S	S	S	S	S	S	0.0526316	0	0.0526316	0	S	S	S	S	S	S	MSS
281	Gastric Carcinoma	S	S	S	S	S	S	S	S	L	S	S	S	S	S	S	S	S	S	S	0.0526316	0.0526316	0	0	S	S	S	S	S	S	MSS
282	Gastric Carcinoma	S	S	S	S	S	S	S	S	S	S	S	S	S	S	S	L	S	L	S	0.105263	0.105263	0	0	S	S	S	S	S	S	MSS
283	Gastric Carcinoma	S	S	S	S	S	S	S	S	S	S	S	S	S	S	S	S	S	S	S	0	0	0	0	S	S	S	S	S	S	MSS
284	Gastric Carcinoma	S	S	S	S	S	S	S	S	S	S	S	S	S	S	S	S	S	S	S	0	0	0	0	S	S	S	S	S	S	MSS
285	Gastric Carcinoma	L	S	S	L	L	L	L	S	S	S	S	S	S	L	L	S	S	L	L	0.473684	0.473684	0	0	S	S	S	S	S	S	MSS
286	Gastric Carcinoma	Aadd	Aadd	S	S	Aadd	Aadd	S	Aadd	S	Aadd	Aadd	Aadd	S	S	S	Aadd	Aadd	S	S	0.526316	0	0.526316	0	I	I	I	I	I	I	MSI-H
287	Gastric Carcinoma	S	S	S	S	S	S	S	S	S	S	S	S	S	S	S	S	S	S	S	0	0	0	0	S	S	S	S	S	S	MSS
288	Gastric Carcinoma	S	S	S	S	S	S	S	S	S	S	S	S	S	S	S	L	S	S	S	0.0526316	0.0526316	0	0	S	S	S	S	S	S	MSS
289	Gastric Carcinoma	S	S	S	S	S	S	S	S	S	S	S	S	S	S	S	S	S	S	S	0	0	0	0	S	S	S	S	S	S	MSS
290	Gastric Carcinoma	S	S	L	L	S	S	S	S	S	S	S	S	S	L	S	S	S	S	S	0.157895	0.157895	0	0	S	S	S	S	S	S	MSS
291	Gastric Carcinoma	S	S	S	S	S	S	S	S	S	S	S	S	S	S	S	S	S	S	S	0	0	0	0	S	S	S	S	S	S	MSS
292	Gastric Carcinoma	S	S	S	S	S	S	S	S	S	S	S	S	S	S	S	S	S	S	S	0	0	0	0	S	S	S	S	S	S	MSS
293	Gastric Carcinoma	S	S	S	S	S	S	S	S	S	S	S	S	S	L	S	S	S	S	S	0.0526316	0.0526316	0	0	S	S	S	S	S	S	MSS
294	Gastric Carcinoma	L	L	L	S	S	S	S	S	S	L	L	S	L	S	L	S	S	S	S	0.368421	0.368421	0	0	S	S	S	S	S	S	MSS
295	Gastric Carcinoma	S	S	L	S	S	S	S	S	S	S	S	S	S	S	S	S	S	S	NA	0.0555556	0.0555556	0	0	S	S	S	S	S	S	MSS
296	Gastric Carcinoma	S	S	S	S	S	S	S	S	S	S	S	S	S	S	S	S	S	S	S	0	0	0	0	S	S	S	S	S	S	MSS
297	Gastric Carcinoma	S	S	S	S	S	S	S	S	S	S	S	S	S	S	S	S	S	S	S	0	0	0	0	S	S	S	S	S	S	MSS
298	Gastric Carcinoma	S	S	S	L	S	L	S	L	S	S	S	S	S	S	L	S	L	S	S	0.263158	0.263158	0	0	S	S	S	S	S	S	MSS
299	Gastric Carcinoma	S	S	S	S	S	S	S	S	S	S	S	S	S	S	S	S	S	S	NA	0	0	0	0	S	S	S	S	S	S	MSS
300	Gastric Carcinoma	S	S	Aadd	L	Anew	S	Anew	Aadd	Aadd	S	Aadd	Aadd	Aadd	Aadd	Aadd	Aadd	S	S	Aadd	0.684211	0.0526316	0.526316	0.105263	I	I	I	I	I	I	MSI-H
301	Gastric Carcinoma	L	L	L	L	L	S	S	S	L	S	L	S	S	S	L	L	L	S	L	0.578947	0.578947	0	0	S	S	S	S	S	S	MSS
302	Gastric Carcinoma	S	S	S	S	L	L	S	L	L	S	L	L	L	L	S	S	S	L	L	0.526316	0.526316	0	0	S	S	S	I	S	S	MSI-L
303	Gastric Carcinoma	S	S	S	S	S	S	S	S	S	S	S	S	S	S	S	S	S	S	S	0	0	0	0	S	S	S	S	S	S	MSS
304	Gastric Carcinoma	S	S	S	S	S	S	S	S	S	S	S	S	S	S	S	S	S	S	S	0	0	0	0	S	S	S	S	S	S	MSS
305	Gastric Carcinoma	S	S	S	S	S	S	S	S	S	S	S	S	S	S	S	S	S	S	S	0	0	0	0	S	S	S	S	S	S	MSS
306	Gastric Carcinoma	S	S	S	S	NA	S	S	S	S	S	NA	S	S	S	NA	S	S	S	S	0	0	0	0	S	S	S	S	S	S	MSS
307	Gastric Carcinoma	Aadd	S	S	S	S	S	S	S	Aadd	L	L	Aadd	S	S	Aadd	Aadd	S	S	S	0.368421	0.105263	0.263158	0	I	I	I	I	I	I	MSI-H
308	Gastric Carcinoma	L	S	S	S	L	S	S	S	S	L	L	L	L	S	S	L	S	S	L	0.421053	0.421053	0	0	S	S	S	S	S	S	MSS
309	Gastric Carcinoma	S	S	S	S	S	S	S	S	S	S	S	S	S	S	S	S	S	S	S	0	0	0	0	S	S	S	S	S	S	MSS
310	Gastric Carcinoma	S	Aadd	S	S	L	S	S	L	S	S	S	S	S	S	S	S	S	S	S	0.157895	0.105263	0.0526316	0	S	S	S	S	S	S	MSS
311	Gastric Carcinoma	S	S	S	S	S	S	S	S	S	S	S	S	S	S	S	S	S	S	S	0	0	0	0	S	S	S	S	S	S	MSS
312	Gastric Carcinoma	Aadd	Aadd	S	Aadd	Aadd	Aadd	Aadd	Aadd	S	Aadd	Aadd	Aadd	S	Aadd	L	S	Aadd	S	Aadd	0.736842	0.0526316	0.684211	0	S	S	S	I	S	S	MSI-L
313	Gastric Carcinoma	S	S	S	S	S	S	S	S	S	S	S	S	S	S	S	S	S	S	S	0	0	0	0	S	S	S	S	S	S	MSS
314	Gastric Carcinoma	S	S	S	S	S	S	S	S	S	S	S	S	S	S	S	S	S	S	S	0	0	0	0	S	S	S	S	S	S	MSS
315	Gastric Carcinoma	S	S	S	S	S	S	S	S	L	S	S	S	S	S	S	S	L	S	S	0.105263	0.105263	0	0	S	S	S	S	S	S	MSS
316	Gastric Carcinoma	S	S	S	S	S	S	S	S	S	S	S	S	S	S	S	S	S	S	S	0	0	0	0	S	S	S	S	S	S	MSS
317	Gastric Carcinoma	S	S	S	S	S	S	S	S	S	S	S	S	S	S	S	S	S	S	S	0	0	0	0	S	S	S	S	S	S	MSS
318	Gastric Carcinoma	S	S	S	S	S	S	S	S	S	S	S	S	S	S	S	S	S	S	S	0	0	0	0	S	S	S	S	S	S	MSS
319	Gastric Carcinoma	S	S	S	S	S	S	S	S	S	S	S	S	S	S	S	S	S	S	S	0	0	0	0	S	S	S	S	S	S	MSS
320	Gastric Carcinoma	S	S	S	S	S	S	S	S	S	S	S	S	S	S	S	S	S	S	S	0	0	0	0	S	S	S	S	S	S	MSS
321	Gastric Carcinoma	S	S	S	S	S	S	S	S	S	S	S	S	S	S	S	S	S	S	S	0	0	0	0	S	S	S	S	S	S	MSS
322	Gastric Carcinoma	S	S	S	S	S	S	S	S	S	S	S	S	S	S	S	S	S	S	S	0	0	0	0	S	S	S	S	S	S	MSS
323	Gastric Carcinoma	S	S	S	S	S	S	S	S	S	S	S	S	S	S	S	S	S	S	S	0	0	0	0	S	S	S	S	S	S	MSS
324	Gastric Carcinoma	L	S	S	L	L	S	S	S	S	S	S	S	S	Aadd	S	L	S	S	S	0.263158	0.210526	0.0526316	0	S	S	S	S	S	S	MSS
325	Gastric Carcinoma	S	S	S	S	S	S	S	S	S	S	S	S	S	S	S	S	S	S	S	0	0	0	0	S	S	S	S	S	S	MSS
326	Gastric Carcinoma	L	S	L	L	S	S	L	S	S	L	S	L	S	L	S	Aadd	L	S	S	0.473684	0.421053	0.0526316	0	S	S	S	S	S	S	MSS
327	Gastric Carcinoma	L	L	S	S	L	L	S	S	L	S	S	S	L	S	S	S	S	S	S	0.315789	0.315789	0	0	S	S	S	S	S	S	MSS
328	Gastric Carcinoma	L	L	S	L	S	S	S	L	S	S	S	S	L	S	L	S	S	S	S	0.315789	0.315789	0	0	I	I	I	I	S	I	MSI-H
329	Gastric Carcinoma	S	L	S	S	S	S	S	S	S	S	S	S	S	S	S	S	S	S	S	0.0526316	0.0526316	0	0	S	S	S	S	S	S	MSS
330	Gastric Carcinoma	L	S	S	S	L	S	L	L	S	L	S	S	S	S	S	L	S	S	S	0.315789	0.315789	0	0	S	S	S	S	S	S	MSS
331	Gastric Carcinoma	S	S	S	S	S	L	S	S	S	S	S	L	S	L	S	S	S	S	L	0.210526	0.210526	0	0	S	S	S	S	S	S	MSS
332	Gastric Carcinoma	S	S	L	L	L	L	L	L	L	S	L	L	L	S	L	NA	S	S	Aadd	0.666667	0.611111	0.0555556	0	S	S	S	S	S	S	MSS
333	Gastric Carcinoma	S	S	S	S	S	S	S	S	S	S	S	S	S	S	S	S	S	S	S	0	0	0	0	S	S	S	S	S	S	MSS
334	Gastric Carcinoma	S	S	S	S	S	S	S	S	S	S	S	S	S	S	S	S	S	S	S	0	0	0	0	S	S	S	S	S	S	MSS
335	Gastric Carcinoma	L	S	S	L	S	Aadd	S	S	S	L	S	S	L	L	L	S	L	S	S	0.421053	0.368421	0.0526316	0	S	S	S	S	S	S	MSS
336	Gastric Carcinoma	S	S	S	S	S	Aadd	S	S	S	S	S	S	S	S	S	S	S	S	S	0.0526316	0	0.0526316	0	S	S	S	S	S	S	MSS
337	Gastric Carcinoma	S	Aadd	Aadd	L	Aadd	Aadd	Aadd	Aadd	Aadd	S	Aadd	Aadd	Aadd	Aadd	S	Anew	S	S	S	0.684211	0.0526316	0.578947	0.0526316	I	I	I	I	I	I	MSI-H
338	Gastric Carcinoma	S	S	S	S	S	S	S	S	S	S	S	S	S	S	S	S	S	S	S	0	0	0	0	S	S	S	S	S	S	MSS
339	Gastric Carcinoma	S	S	S	S	S	S	S	S	S	S	S	S	S	S	S	S	S	S	S	0	0	0	0	S	S	S	S	S	S	MSS
340	Gastric Carcinoma	S	S	S	S	S	S	S	S	S	S	S	S	S	S	S	S	S	S	S	0	0	0	0	S	S	S	S	S	S	MSS
341	Gastric Carcinoma	S	S	S	S	S	S	S	S	S	S	S	S	S	S	S	S	S	S	S	0	0	0	0	S	S	S	S	S	S	MSS
342	Gastric Carcinoma	S	S	S	S	S	S	S	S	S	S	S	S	S	S	S	S	S	S	S	0	0	0	0	S	S	S	S	S	S	MSS
343	Gastric Carcinoma	S	S	S	S	S	S	S	S	S	S	S	S	S	S	S	S	S	S	S	0	0	0	0	S	S	S	S	S	S	MSS
344	Gastric Carcinoma	S	S	S	S	S	S	S	S	S	S	S	S	S	S	S	S	S	S	S	0	0	0	0	S	S	S	S	S	S	MSS
345	Gastric Carcinoma	S	S	S	S	S	S	S	S	S	S	S	S	S	S	S	S	S	S	S	0	0	0	0	S	S	S	S	S	S	MSS
346	Gastric Carcinoma	S	S	S	S	S	S	S	S	S	S	S	S	S	S	S	S	S	S	S	0	0	0	0	S	S	S	S	S	S	MSS
347	Gastric Carcinoma	S	S	S	S	S	S	S	S	S	S	S	S	S	S	S	S	S	S	S	0	0	0	0	S	S	S	S	S	S	MSS
348	Gastric Carcinoma	S	S	S	S	S	S	S	S	S	S	S	S	S	S	S	S	S	S	S	0	0	0	0	S	S	S	S	S	S	MSS
349	Gastric Carcinoma	S	S	S	S	S	S	S	S	S	S	S	S	S	S	S	S	S	S	S	0	0	0	0	S	S	S	S	S	S	MSS
350	Gastric Carcinoma	S	S	S	S	S	S	S	S	S	S	S	S	S	S	S	S	S	S	S	0	0	0	0	S	S	S	S	S	S	MSS
351	Gastric Carcinoma	Aadd	S	S	S	S	S	Aadd	S	S	S	Aadd	Aadd	Aadd	S	Aadd	S	S	S	S	0.315789	0	0.315789	0	S	S	S	S	S	S	MSS
352	Lung cancer	S	S	S	S	S	S	S	S	S	S	S	S	S	S	S	S	S	S	S	0	0	0	0	S	S	S	S	S	S	MSS
353	Lung cancer	S	S	L	L	S	S	S	L	S	S	S	S	L	S	S	S	S	S	S	0.210526	0.210526	0	0	S	S	S	S	S	S
354	Lung cancer	S	L	L	S	L	S	S	S	S	L	L	S	S	S	S	L	S	S	S	0.315789	0.315789	0	0	S	S	S	S	S	S
355	Lung cancer	S	S	S	S	S	S	S	S	S	S	S	S	S	S	S	S	S	S	S	0	0	0	0	S	S	S	S	S	S
356	Lung cancer	S	S	L	S	S	L	S	S	S	S	S	S	S	S	S	S	S	S	S	0.105263	0.105263	0	0	S	S	S	S	S	S
357	Lung cancer	L	S	S	S	S	S	S	L	S	L	S	S	S	S	S	L	S	S	S	0.210526	0.210526	0	0	S	S	S	S	S	S
358	Lung cancer	S	S	S	S	S	S	S	S	S	S	S	S	S	S	S	S	S	S	S	0	0	0	0	S	S	S	S	S	S
359	Lung cancer	S	L	L	S	S	S	S	S	S	S	S	S	S	S	S	S	S	S	L	0.157895	0.157895	0	0	S	S	S	S	S	S
360	Lung cancer	L	S	L	S	S	S	L	L	L	S	S	S	S	L	L	S	S	S	S	0.368421	0.368421	0	0	S	S	S	S	S	S
361	Lung cancer	S	S	L	S	L	S	L	S	L	L	L	S	S	L	L	L	S	S	S	0.473684	0.473684	0	0	S	S	S	S	S	S
362	Lung cancer	S	S	L	S	L	S	L	S	L	L	S	L	L	L	L	L	L	L	S	0.631579	0.631579	0	0	S	S	S	S	S	S
363	Lung cancer	S	S	S	S	S	S	S	S	S	S	S	S	S	S	L	L	S	S	S	0.105263	0.105263	0	0	S	S	S	S	S	S
364	Lung cancer	L	NA	L	S	S	S	NA	L	S	L	NA	NA	S	NA	NA	NA	S	S	S	0.333333	0.333333	0	0	S	S	S	S	S	S
365	Lung cancer	S	S	S	S	S	S	S	S	S	S	S	S	S	S	S	S	S	S	S	0	0	0	0	S	S	S	S	S	S
366	Lung cancer	S	L	L	S	L	S	L	S	L	S	S	L	L	S	S	S	S	S	S	0.368421	0.368421	0	0	S	S	S	S	S	S
367	Lung cancer	S	L	S	S	S	L	L	S	S	S	S	S	S	S	S	S	S	S	S	0.157895	0.157895	0	0	S	S	S	S	S	S
368	Lung cancer	S	S	S	S	S	S	S	S	S	S	S	S	S	S	S	S	S	S	S	0	0	0	0	S	S	S	S	S	S
369	Lung cancer	S	S	S	S	S	S	S	S	S	S	S	S	S	S	S	S	S	S	S	0	0	0	0	S	S	S	S	S	S
370	Lung cancer	S	S	S	S	S	S	S	S	S	S	S	S	S	S	S	S	S	S	S	0	0	0	0	S	S	S	S	S	S
371	Lung cancer	S	S	S	S	S	S	S	S	S	S	S	S	S	S	S	S	S	S	S	0	0	0	0	S	S	S	S	S	S
372	Lung cancer	S	S	S	S	S	S	S	S	S	S	S	S	S	S	S	S	S	S	S	0	0	0	0	S	S	S	S	S	S
373	Lung cancer	S	S	S	S	S	S	S	S	S	S	S	S	S	S	S	S	S	S	S	0	0	0	0	S	S	S	S	S	S
374	Lung cancer	S	S	S	S	S	S	S	S	S	S	S	S	S	S	S	S	S	S	S	0	0	0	0	S	S	S	S	S	S
375	Lung cancer	S	S	S	S	S	S	S	S	S	S	S	S	S	S	S	S	S	S	S	0	0	0	0	S	S	S	S	S	S
376	Lung cancer	S	S	S	S	S	S	S	S	S	S	S	S	S	S	S	S	S	S	S	0	0	0	0	S	S	S	S	S	S
377	Lung cancer	S	S	S	S	S	S	S	S	S	S	L	S	S	S	L	S	S	S	S	0.105263	0.105263	0	0	S	S	S	S	S	S
378	Esophageal cancer	S	S	L	S	S	L	L	L	L	S	S	S	L	L	L	L	S	L	S	0.526316	0.526316	0	0	S	S	S	S	S	S
379	Esophageal cancer	L	S	L	S	S	L	L	S	L	L	S	S	L	S	S	S	L	S	S	0.421053	0.421053	0	0	S	S	S	S	S	S
380	Esophageal cancer	S	L	L	S	S	S	S	L	L	S	L	L	S	S	S	S	S	S	L	0.368421	0.368421	0	0	S	S	S	S	S	S
381	Esophageal cancer	S	S	S	S	L	S	S	S	S	S	S	S	S	L	S	L	S	S	L	0.210526	0.210526	0	0	S	S	S	S	S	S
382	Esophageal cancer	S	L	L	S	L	L	L	S	L	S	L	L	S	L	S	S	L	S	Aadd	0.578947	0.526316	0.0526316	0	S	S	S	S	S	S
383	Esophageal cancer	S	S	S	S	S	S	S	S	S	S	S	S	L	S	S	L	S	S	S	0.105263	0.105263	0	0	S	S	S	S	S	S
384	Esophageal cancer	S	S	S	S	S	S	S	S	S	S	S	S	S	S	S	S	S	S	S	0	0	0	0	S	S	S	S	S	S
385	Esophageal cancer	S	S	S	S	S	S	S	S	S	S	S	S	S	S	S	S	S	S	S	0	0	0	0	S	S	S	S	S	S
386	Renal cell cancer	S	S	S	S	S	S	S	S	S	S	L	S	S	S	S	S	S	S	S	0.0526316	0.0526316	0	0	S	S	S	S	S	S
387	Renal cell cancer	S	S	S	S	S	S	S	S	S	S	S	S	S	S	S	S	S	S	S	0	0	0	0	S	S	S	S	S	S
388	Renal cell cancer	S	S	S	S	S	S	S	S	S	S	S	S	S	S	S	L	S	S	S	0.0526316	0.0526316	0	0	S	S	S	S	S	S
389	Renal cell cancer	S	S	S	S	L	S	L	S	S	S	L	S	S	S	L	S	L	S	S	0.263158	0.263158	0	0	S	S	S	S	S	S
390	Renal cell cancer	S	S	S	S	S	S	S	S	S	S	S	L	S	S	S	S	S	S	S	0.0526316	0.0526316	0	0	S	S	S	S	S	S
391	Renal cell cancer	S	S	S	S	S	S	S	S	L	S	NA	S	S	S	S	S	S	S	S	0.0555556	0.0555556	0	0	S	S	S	S	S	S
392	Renal cell cancer	S	S	S	S	S	S	S	S	S	S	NA	S	S	S	S	S	S	S	S	0	0	0	0	S	S	S	S	S	S
393	Renal cell cancer	S	L	L	S	Aadd	S	S	S	L	S	L	S	L	S	L	L	L	S	L	0.526316	0.473684	0.0526316	0	S	S	S	S	S	S
394	Renal cell cancer	S	S	S	S	S	S	S	S	S	S	S	S	L	L	S	S	S	S	S	0.105263	0.105263	0	0	S	S	S	S	S	S
395	Renal cell cancer	S	S	S	S	S	S	S	S	S	S	S	S	S	S	S	S	S	S	S	0	0	0	0	S	S	S	S	S	S
396	Renal cell cancer	S	S	S	S	S	S	S	L	S	S	S	S	S	S	S	S	S	S	S	0.0526316	0.0526316	0	0	S	S	S	S	S	S
397	Renal cell cancer	S	S	S	S	S	S	L	S	L	S	S	S	S	S	L	S	S	S	S	0.157895	0.157895	0	0	S	S	S	S	S	S
398	Renal cell cancer	S	S	S	S	S	S	S	S	S	S	S	S	S	S	S	S	S	S	S	0	0	0	0	S	S	S	S	S	S
399	Renal cell cancer	S	S	S	S	S	S	S	S	S	S	S	S	S	S	S	S	S	S	S	0	0	0	0	S	S	S	S	S	S
400	Renal cell cancer	S	S	S	S	S	S	S	S	S	S	S	S	S	S	S	S	S	S	S	0	0	0	0	S	S	S	S	S	S
401	Renal cell cancer	S	S	S	S	S	S	S	S	S	S	S	S	S	S	S	S	S	S	S	0	0	0	0	S	S	S	S	S	S
402	Renal cell cancer	S	S	S	S	S	S	S	S	S	S	S	S	S	S	S	S	S	S	S	0	0	0	0	S	S	S	S	S	S
403	Renal cell cancer	S	S	S	S	S	S	S	S	S	S	S	S	S	S	S	S	S	S	S	0	0	0	0	S	S	S	S	S	S
404	Renal cell cancer	S	S	S	S	S	S	S	S	S	S	S	S	S	S	S	S	S	S	S	0	0	0	0	S	S	S	S	S	S
405	Renal cell cancer	S	S	S	S	S	S	S	S	S	S	S	S	S	S	S	S	S	S	S	0	0	0	0	S	S	S	S	S	S
406	Renal cell cancer	S	S	S	S	S	S	S	S	S	S	S	S	S	S	S	S	S	S	S	0	0	0	0	S	S	S	S	S	S
407	Renal cell cancer	S	S	S	S	S	S	S	S	S	S	S	S	S	S	S	S	S	S	S	0	0	0	0	S	S	S	S	S	S
